# Supplementary material for: An Image-Based Workflow for Objective Vessel Wall Enhancement Quantification in Intracranial Aneurysms
Source: Diagnostics (Basel). 2021 Sep 22;11(10):1742. doi: 10.3390/diagnostics11101742 (PMC8534502; doi:10.3390/diagnostics11101742)
Supplement: Supplementary file 1 [file diagnostics-11-01742-s001.zip]

Archive with 1 entries (1 files):
- diagnostics-1299807-supplementary.pdf
